# Supplementary material for: Low Risk of Occult Hepatitis B Infection among Vietnamese Blood Donors
Source: Pathogens. 2022 Dec 13;11(12):1524. doi: 10.3390/pathogens11121524 (PMC9786887; doi:10.3390/pathogens11121524)
Supplement: Supplementary file 1 [file pathogens-11-01524-s001.zip]

Archive with 1 entries (1 files):
- pathogens-2080158-supplementary.pdf
